# Supplementary material for: The BioExperience Research and Entrepreneurship Challenge: An iGEM-inspired applied research program for BIOSTEM talent and skills development
Source: Front Bioeng Biotechnol. 2022 Nov 10;10:1046723. doi: 10.3389/fbioe.2022.1046723 (PMC9685995; doi:10.3389/fbioe.2022.1046723)
Supplement: Supplementary file 1 [file Table1.XLSX]

## Sheet: Sheet1
Group	Completency
Leadership	Identify and set realistic project goals, tasks and priorities for the team
	Manage, delegate and coordinate project tasks in a manner that engages, includes and respects individual team members' interests and competencies
	Recognize competencies and capabilities of individual team members, and include team members in decision-making
	Build and maintain team cohesion, morale and discipline
	Provide support and guidance to individual team members
	Ensure that team members are engaged in team work, feel seen and heart and contribute in ways that matter to them
	Resolve conflicts and negotiate differences of opinion
	MEDIAN
Teamwork	Share knowledge in a respectful manner and support the learning of others
	Encourage inclusivity, create connections within the team and facilitate interaction among team members
	Reach consensus through negotiation and compromise
	Make teammates feel seen and heard and that their opinions matter
	Take responsibility for difficult tasks and be accountable for the completion of assigned tasks
	Be aware of and respectful of differences in lived experiences and opinions
	MEDIAN
Collaboration	Resolve conflicts with or among others
	Appreciate the perspectives and values of others
	Negotiate and distribute tasks fairly
	Ask for and provide support
	Express needs and expectations clearly
	Support the learning of others
	MEDIAN
Research	Design, implement and manage research or product development projects
	Set and manage team schedules and priorities
	Define realistic and meaningful outcomes and goals
	Identify and address limitations and knowledge gaps
	Conduct and organize objective literature and/or technical reviews
	Use of software to enhance productivity and/or coordinate team work
	Median
Communication	Develop clear technical standards, procedures, protocols and/or guidelines
	Use plain language to clearly communicate complex information
	Create effective and focused presentations, research papers or technical reports
	Create online content, including material for websites and/or social media
	Median
Self-management	Self-advocate, manage mental and physical health
	Adapt to personal and professional challenges
	Maintain a positive attitude when faced with adversity
	Be reliable and consistent in the completion of tasks
	Be self-motivated and accountable
	Set and manage personal schedules and priorities
	Maintain focus and stay with a challenging or difficult task until completed
	Median
Problem solving	Perform data analysis and hypothesis generation
	Use strategic planning and risk assessment to guide decision making
	Integrate multiple perspectives and disciplines to develop creative problem-solving strategies
	Accept and adapt to new information, including knowledge from other disciplines
	Median
Critical Thinking	Be aware of and able to challenge biases, inferences and assumptions
	Set reasonable expectations of self and recognize own limitations
	Be flexible and accepting of conflicting evidence or viewpoints
	Think clearly and analytically
	Apply logical reasoning to evaluate and weigh evidence
	Median
